# Supplementary material for: A Systematic Review of Intracellular Microorganisms within Acanthamoeba to Understand Potential Impact for Infection
Source: Pathogens. 2021 Feb 18;10(2):225. doi: 10.3390/pathogens10020225 (PMC7922382; doi:10.3390/pathogens10020225)
Supplement: Supplementary file 1 [file pathogens-10-00225-s001.zip]

Archive with 4 entries (3 files):
- pathogens-1112508-proofed author-supple/
- pathogens-1112508-proofed author-supple/S1_Newcastle-Ottawa Scale (NOS)_Systematic Review-BR, DS, HKP, MW, FLH & NC_UNSW, Sydney.docx
- pathogens-1112508-proofed author-supple/S2_List of Figures_Systematic Review-BR, DS, HKP, MW, FLH & NC_UNSW, Sydney.docx
- pathogens-1112508-proofed author-supple/S3_PRISMA checklist_Systematic Review-BR, DS, HKP, MW, FLH & NC_UNSW, Sydney.doc
